# Supplementary material for: Restriction of salt, alcohol and coffee intake and Ménière’s disease: insight from Mendelian randomization study
Source: Front Nutr. 2024 Sep 16;11:1460864. doi: 10.3389/fnut.2024.1460864 (PMC11439828; doi:10.3389/fnut.2024.1460864)
Supplement: Supplementary Table S1 — The Salt added to food-related genetic variants used for the MR analyses. [file Table_1.XLSX]

## Sheet: Legends for supplementary table
Legends for supplementary tables
Table S1	The Salt added to food-related genetic variants used for the MR analyses.
Table S2	The Ménière's disease-related genetic variants used for the reverse MR analyses.
Table S3	The Alcohol consumption (drinks per week)-related genetic variants used for the MR analyses.
Table S4	The Coffee consumption measurement-related genetic variants used for the MR analyses.
Table S5	The causal effects of Salt added to food, Alcohol consumption and Coffee consumption measurement on MD.
Table S6	Mendelian randomization Sensitivity analysis of Salt added to food, Alcohol consumption and Coffee consumption measurement on MD.
Table S7	The causal effects of MD on Salt added to food, Alcohol consumption and Coffee consumption measurement.
Table S8	Mendelian randomization Sensitivity analysis of MD on Salt added to food, Alcohol consumption and Coffee consumption measurement.

## Sheet: Table S1
Table S1. The Salt added to food-related genetic variants used for the MR analyses.
Abbreviation: single-nucleotide polymorphism (SNP); effect allele (EA); other allele (OA); effect sizes (β); effect allele frequency (EAF); standard error (SE).
	SNP	EA	OA	β	SE	pval	EAF	R2	F-statistic
1	rs1008078	T	C	0.0116597	0.00180649	1.09999e-10	0.395512	6.50058e-05	41.6585
2	rs10128297	T	C	-0.0105548	0.00180004	4.49997e-09	0.402787	5.35963e-05	34.3824
3	rs10140751	T	G	-0.0112745	0.00204674	3.59998e-08	0.245951	4.7149e-05	30.3437
4	rs1045411	T	C	-0.0150663	0.0019926	4.00037e-14	0.268305	8.91255e-05	57.1706
5	rs10736951	C	G	-0.0113624	0.001843	7.00003e-10	0.635537	5.98087e-05	38.0093
6	rs10752999	C	A	0.0127624	0.00192721	3.50026e-11	0.702035	6.81426e-05	43.8537
7	rs10883796	A	G	0.0114406	0.00193424	3.29997e-09	0.294358	5.43736e-05	34.9846
8	rs10971930	C	T	0.0155012	0.00264358	4.49997e-09	0.127418	5.34315e-05	34.3832
9	rs11022746	G	T	0.0118271	0.0019132	6.29999e-10	0.681941	6.06794e-05	38.2152
10	rs11075194	G	A	-0.00981656	0.00178742	4e-08	0.425797	4.71212e-05	30.1624
11	rs11082431	T	C	0.0105645	0.00192067	3.79997e-08	0.301904	4.70448e-05	30.2547
12	rs11126666	A	G	-0.0119879	0.00201908	2.90001e-09	0.255562	5.46816e-05	35.2516
13	rs11761254	T	C	-0.0176809	0.00254593	3.80014e-12	0.136978	7.39114e-05	48.2298
14	rs12094804	G	A	0.0205059	0.00365579	2e-08	0.061754	4.8727e-05	31.4626
15	rs12501838	T	A	0.0146672	0.0020816	1.80011e-12	0.23366	7.70425e-05	49.6478
16	rs12563932	C	A	-0.0284929	0.00520996	4.49997e-08	0.029478	4.64522e-05	29.9092
17	rs12579997	C	G	0.0160311	0.00234785	8.60003e-12	0.170455	7.26786e-05	46.6215
18	rs12658060	C	T	-0.0274145	0.00211762	2.49977e-38	0.222971	0.000260421	167.596
19	rs12789951	T	C	-0.0117174	0.00179694	7.00003e-11	0.411036	6.64754e-05	42.5202
20	rs12988960	C	G	0.014981	0.00189646	2.80027e-15	0.315972	9.70139e-05	62.4014
21	rs13131880	C	T	-0.0126193	0.00212752	2.99999e-09	0.220413	5.47271e-05	35.1822
22	rs13400612	G	C	0.0202846	0.00204252	2.99985e-23	0.246906	0.000153018	98.628
23	rs1726866	A	G	0.0265437	0.00176998	7.70016e-51	0.552077	0.000348462	224.898
24	rs1728779	G	A	0.00987078	0.0017892	3.50002e-08	0.436092	4.79203e-05	30.4358
25	rs17805497	C	T	0.0124815	0.00185017	1.50003e-11	0.345071	7.04152e-05	45.5104
26	rs1823011	G	A	-0.0102255	0.00186117	3.89996e-08	0.659939	4.6931e-05	30.1854
27	rs1895951	C	T	-0.0116911	0.00214215	4.79999e-08	0.220794	4.70306e-05	29.7859
28	rs2263636	C	A	0.0112558	0.00196454	1e-08	0.719001	5.11938e-05	32.827
29	rs2339234	A	G	-0.0176416	0.00190008	1.59993e-20	0.683186	0.000134725	86.2049
30	rs2457427	C	T	-0.0165822	0.00256949	1.09999e-10	0.863856	6.46776e-05	41.6476
31	rs2506738	G	A	-0.0151014	0.00180067	5.00035e-17	0.401141	0.000109569	70.3341
32	rs2521501	T	A	-0.0113954	0.00190039	2e-09	0.322086	5.67069e-05	35.9562
33	rs2547040	C	G	-0.0127081	0.00222943	1.2e-08	0.805074	5.0687e-05	32.4918
34	rs264932	G	A	-0.0104199	0.0018018	7.29995e-09	0.605889	5.18524e-05	33.4437
35	rs2693687	T	C	0.0116279	0.00182047	1.7e-10	0.393736	6.45505e-05	40.7977
36	rs2736748	G	A	0.0280118	0.00215956	1.80011e-38	0.789193	0.000261084	168.249
37	rs2835623	T	C	0.0226771	0.00414363	4.39997e-08	0.04766	4.66822e-05	29.9511
38	rs28366169	A	G	-0.0208479	0.00329942	2.59998e-10	0.077319	6.20144e-05	39.9254
39	rs2852348	G	A	-0.0131167	0.0017774	1.59993e-13	0.458696	8.54369e-05	54.4601
40	rs2899345	C	T	0.00988666	0.001773	2.5e-08	0.504298	4.88694e-05	31.0944
41	rs324018	G	T	0.0100101	0.00181156	3.29997e-08	0.613528	4.75181e-05	30.5331
42	rs329670	C	T	-0.0152915	0.00263275	6.29999e-09	0.870289	5.27923e-05	33.735
43	rs33137	T	C	-0.0120839	0.00177315	9.3994e-12	0.493871	7.29993e-05	46.4433
44	rs34906832	G	A	0.0150976	0.00253007	2.39999e-09	0.140896	5.51811e-05	35.6083
45	rs35099536	C	A	0.0259587	0.00320749	5.79963e-16	0.08461	0.000104382	65.4991
46	rs35142265	G	A	0.0150134	0.00213637	2.09991e-12	0.218202	7.69027e-05	49.3861
47	rs35271178	T	C	0.010244	0.00179093	1.09999e-08	0.588507	5.08257e-05	32.7176
48	rs35702851	C	G	0.0121964	0.00219059	2.59998e-08	0.204203	4.83457e-05	30.9985
49	rs3890316	A	G	-0.0113326	0.00204164	2.80001e-08	0.249954	4.81545e-05	30.8106
50	rs400750	G	T	0.016712	0.00181467	3.29989e-20	0.616712	0.000132037	84.8128
51	rs4235642	G	A	0.0122937	0.00181648	1.29987e-11	0.379691	7.11924e-05	45.8041
52	rs429358	C	T	-0.0153977	0.00244198	2.90001e-10	0.154168	6.1833e-05	39.7583
53	rs4595499	T	C	-0.0172775	0.00180773	1.20005e-21	0.391888	0.000142278	91.3471
54	rs4739105	C	T	0.0154648	0.00218013	1.29987e-12	0.787781	7.99666e-05	50.3181
55	rs4799949	T	C	-0.0109799	0.00187206	4.49997e-09	0.667226	5.35364e-05	34.3999
56	rs4860797	A	G	0.011667	0.00180763	1.09999e-10	0.601276	6.52671e-05	41.6581
57	rs4912891	C	T	0.0106552	0.00192298	2.99999e-08	0.691882	4.84063e-05	30.7025
58	rs491907	G	A	0.0109863	0.00176296	4.60002e-10	0.511555	6.03172e-05	38.8345
59	rs4948275	T	C	0.0127146	0.00177265	7.39946e-13	0.481851	8.0724e-05	51.4469
60	rs4981196	C	A	-0.0114561	0.00182248	3.29997e-10	0.635898	6.07735e-05	39.5137
61	rs526210	A	G	0.010095	0.00181871	2.80001e-08	0.542868	5.058e-05	30.8096
62	rs528301	A	G	0.0152609	0.00177008	6.59933e-18	0.554846	0.000115046	74.3318
63	rs55897719	A	C	0.0135021	0.001896	1.10002e-12	0.316817	7.89184e-05	50.7138
64	rs586716	A	G	0.0143673	0.00179338	1.10002e-15	0.414681	0.000100204	64.1809
65	rs62098445	A	C	-0.0158642	0.00191149	1e-16	0.318657	0.000109284	68.8799
66	rs6416794	C	T	-0.0119996	0.00220031	4.90004e-08	0.798724	4.62969e-05	29.7417
67	rs667128	T	C	0.0154255	0.00265228	5.99998e-09	0.126584	5.26149e-05	33.8252
68	rs6695915	G	A	-0.0166292	0.00299835	2.90001e-08	0.095551	4.77961e-05	30.7594
69	rs6776248	C	T	0.0113408	0.00199794	1.40001e-08	0.26336	4.99025e-05	32.2198
70	rs6780346	T	C	-0.0168372	0.00181724	1.9002e-20	0.620997	0.000133445	85.845
71	rs6804929	A	G	0.0167058	0.0028892	7.39997e-09	0.105016	5.24608e-05	33.4333
72	rs6887291	G	T	0.0126757	0.00183649	5.10035e-12	0.636126	7.4382e-05	47.6395
73	rs6987313	C	T	0.00990698	0.00176579	2e-08	0.520156	4.89944e-05	31.4778
74	rs7021360	A	C	-0.0101193	0.00181012	2.30001e-08	0.388225	4.86414e-05	31.2526
75	rs7110845	G	A	-0.0115376	0.00178627	1.09999e-10	0.579174	6.48892e-05	41.7193
76	rs72807804	T	C	0.0120641	0.00213899	1.7e-08	0.218782	4.97512e-05	31.8106
77	rs73040343	G	A	-0.0103509	0.00181415	1.2e-08	0.381434	5.05582e-05	32.5544
78	rs736935	T	C	0.0156881	0.00187874	6.79986e-17	0.336413	0.000109886	69.728
79	rs7465705	A	G	-0.0118468	0.00181578	6.79986e-11	0.384538	6.64313e-05	42.5673
80	rs7581335	T	A	0.014931	0.00253318	3.79997e-09	0.140518	5.38489e-05	34.7413
81	rs7591518	C	T	-0.0207723	0.00192978	5.10035e-27	0.298453	0.000180689	115.865
82	rs7670308	A	G	-0.0116397	0.00180121	1e-10	0.409195	6.55071e-05	41.7595
83	rs7673170	A	G	-0.0125967	0.00180133	2.70023e-12	0.395273	7.58578e-05	48.902
84	rs7927679	T	C	0.0149539	0.00176398	2.29985e-17	0.504024	0.000111802	71.8657
85	rs7982263	C	T	0.0106084	0.0017875	2.90001e-09	0.581981	5.47564e-05	35.2215
86	rs8022455	C	T	-0.0111417	0.00177399	3.40001e-10	0.54702	6.15198e-05	39.4458
87	rs8040685	T	C	-0.0154071	0.00275814	2.30001e-08	0.884465	4.85139e-05	31.2039
88	rs8097544	G	A	0.0140302	0.00251279	2.39999e-08	0.145366	4.89103e-05	31.1756
89	rs868720	C	G	0.0159938	0.00192468	9.60064e-17	0.305451	0.000108537	69.0536
90	rs9278020	A	G	0.0232222	0.00286151	4.79954e-16	0.10619	0.000102368	65.8592
91	rs9317406	T	C	-0.0107015	0.00182384	4.39997e-09	0.376115	5.37458e-05	34.4283
92	rs9569747	G	T	-0.0125594	0.00193552	8.60003e-11	0.298073	6.60058e-05	42.1059
93	rs961044	T	C	-0.0140077	0.00252727	2.99999e-08	0.857621	4.79187e-05	30.7206
94	rs9611875	G	A	0.0662007	0.00451868	1.29987e-48	0.039616	0.000333481	214.636
95	rs9667150	A	G	0.012589	0.0017806	1.50003e-12	0.559523	7.81185e-05	49.9862
96	rs9835772	T	A	0.0114509	0.0020521	2.39999e-08	0.243664	4.83298e-05	31.1374
97	rs9843358	T	C	0.0189528	0.00234421	6.20012e-16	0.171903	0.000102268	65.3663
98	rs99780	T	C	0.0109071	0.00184757	3.59998e-09	0.350239	5.4146e-05	34.8511

## Sheet: Table S2
Table S2. The Ménière's disease-related genetic variants used for the MR analyses
Abbreviation: single-nucleotide polymorphism (SNP); effect allele (EA); other allele (OA); effect sizes (β); effect allele frequency (EAF); standard error (SE).
	SNP	EA	OA	β	SE	pval	EAF	R2	F-statistic
1	rs10112967	C	T	0.12415	0.0263222	2.39872e-06	0.531028	0.00767693	22.2459
2	rs11140164	T	C	-0.162209	0.0344405	2.47931e-06	0.191657	0.00815268	22.1825
3	rs12952267	A	G	-0.187324	0.0364322	2.72226e-07	0.165715	0.00970271	26.4372
4	rs13428611	C	T	-0.225025	0.0480983	2.89061e-06	0.0907574	0.00835706	21.8878
5	rs34925767	G	A	0.27428	0.0521355	1.43341e-07	0.0560383	0.00795898	27.6771
6	rs3777781	A	T	-0.16558	0.0290407	1.18653e-08	0.302691	0.0115737	32.5088
7	rs45592534	T	C	0.40051	0.086304	3.4724e-06	0.0183527	0.00577979	21.536
8	rs4916394	A	G	0.177896	0.0382134	3.2346e-06	0.853962	0.00789345	21.6721
9	rs62255912	C	T	0.474721	0.102652	3.75388e-06	0.0122772	0.00546564	21.3866
10	rs72762919	T	C	-0.210406	0.0458876	4.53451e-06	0.101327	0.00806256	21.0245
11	rs72847949	A	G	-0.181736	0.0377553	1.48296e-06	0.15217	0.00852216	23.17
12	rs73102105	G	A	0.131311	0.0260459	4.61806e-07	0.438878	0.00849246	25.417

## Sheet: Table S3
Table S3. The Alcohol consumption (drinks per week)-related genetic variants used for the MR analyses
Abbreviation: single-nucleotide polymorphism (SNP); effect allele (EA); other allele (OA); effect sizes (β); effect allele frequency (EAF); standard error (SE).
	SNP	EA	OA	β	SE	pval	EAF	R2	F-statistic
1	rs10085696	G	A	-0.016	0.00249	1.24e-10	0.201	8.22267e-05	41.2897
2	rs10753661	A	G	-0.0113	0.00209	4.24e-08	0.702	5.34245e-05	29.2324
3	rs1123285	G	C	-0.0127	0.00208	1.36e-09	0.339	7.22834e-05	37.2804
4	rs11860773	C	T	-0.0155	0.00251	8.35e-10	0.176	6.9684e-05	38.1343
5	rs1229984	C	T	0.209	0.00673	1e-200	0.953	0.00391303	964.412
6	rs1260326	C	T	0.0233	0.00196	3.33e-33	0.595	0.000261646	141.319
7	rs13107325	T	C	-0.0369	0.00395	1.23e-20	0.0654	0.000166451	87.2687
8	rs13332432	G	C	0.0142	0.00219	5.94e-11	0.296	8.40371e-05	42.0425
9	rs1387766	A	G	-0.0108	0.00198	4.79e-08	0.622	5.48479e-05	29.7521
10	rs153106	C	T	-0.0137	0.00196	3.63e-12	0.409	9.07365e-05	48.8572
11	rs16854020	A	G	0.018	0.00289	4.82e-10	0.127	7.18444e-05	38.7926
12	rs17542254	G	A	0.0131	0.00214	8.96e-10	0.251	6.4525e-05	37.4727
13	rs2049045	C	G	-0.0137	0.00251	3.97e-08	0.189	5.75379e-05	29.7916
14	rs2299409	A	G	-0.0104	0.00192	4.8e-08	0.493	5.40694e-05	29.3403
15	rs28601761	G	C	0.0116	0.00201	7.6e-09	0.405	6.48512e-05	33.3061
16	rs28680958	A	G	-0.0136	0.00237	9.78e-09	0.23	6.55128e-05	32.9292
17	rs28712821	A	G	0.0284	0.00199	1.1e-46	0.594	0.000389026	203.672
18	rs28732378	G	A	-0.0163	0.00217	2.24e-14	0.729	0.000104979	56.4229
19	rs28929474	T	C	-0.0477	0.00719	2.39e-11	0.0154	6.89997e-05	44.0128
20	rs331939	A	G	-0.0118	0.00202	4.5e-09	0.339	6.24015e-05	34.1241
21	rs34121753	G	A	0.0112	0.00199	1.39e-08	0.532	6.24631e-05	31.676
22	rs34704785	T	C	-0.0114	0.00214	4.52e-08	0.412	6.29672e-05	28.378
23	rs4233567	T	C	-0.013	0.00208	3.83e-10	0.34	7.58472e-05	39.0625
24	rs4309187	C	A	0.0149	0.0021	1.37e-12	0.697	9.3773e-05	50.3424
25	rs4752999	T	C	-0.0145	0.00207	2.03e-12	0.321	9.16518e-05	49.0677
26	rs4916723	C	A	-0.0115	0.00199	8.07e-09	0.404	6.36874e-05	33.3956
27	rs528301	A	G	0.0156	0.00195	1.25e-15	0.605	0.000116314	64
28	rs55872084	T	G	0.0129	0.00228	1.98e-08	0.218	5.67378e-05	32.0118
29	rs55932213	G	A	0.0129	0.0023	1.8e-08	0.701	6.97587e-05	31.4575
30	rs6106989	A	G	0.0113	0.00204	3.81e-08	0.628	5.96609e-05	30.6829
31	rs62135521	T	G	-0.0272	0.0047	9.91e-09	0.0378	5.38177e-05	33.4921
32	rs6739804	C	T	-0.0129	0.00208	4.72e-10	0.66	7.46848e-05	38.4638
33	rs76640332	A	G	-0.0219	0.0025	1.47e-18	0.204	0.000155762	76.7376
34	rs78234152	A	G	0.0275	0.00306	2.18e-19	0.0986	0.000134428	80.7649
35	rs79616692	C	G	0.019	0.00315	2.38e-09	0.11	7.06838e-05	36.382
36	rs838145	A	G	-0.0161	0.00198	3.87e-16	0.584	0.000125947	66.1183

## Sheet: Table S4
Table S4. The Coffee consumption measurement-related genetic variants used for the MR analyses
Abbreviation: single-nucleotide polymorphism (SNP); effect allele (EA); other allele (OA); effect sizes (β); effect allele frequency (EAF); standard error (SE).
	SNP	EA	OA	β	SE	pval	EAF	R2	F-statistic
1	rs1057868	C	T	-0.0290606	0.00232079	5.1e-36	0.715245	0.000344005	156.797
2	rs10871777	A	G	-0.0246756	0.00247061	1.9e-23	0.764055	0.000219534	99.7532
3	rs11060255	G	A	-0.0115506	0.00211568	3e-08	0.470814	6.64809e-05	29.8064
4	rs11127048	G	A	-0.0219176	0.00218876	2.7e-23	0.384685	0.000227415	100.274
5	rs115109216	C	G	0.0274332	0.00460165	2.4e-09	0.944174	7.93362e-05	35.5407
6	rs117810762	G	A	-0.0464751	0.00804133	8.3e-09	0.982161	7.56874e-05	33.403
7	rs117968677	G	A	0.0450128	0.00714962	2e-10	0.975648	9.62786e-05	39.6375
8	rs12514566	G	A	0.0146071	0.00221837	5.1e-11	0.663168	9.53224e-05	43.3571
9	rs13054099	T	C	0.0155424	0.00238679	6.9e-11	0.73851	9.32991e-05	42.4041
10	rs13166120	G	A	-0.0182613	0.00288177	1.4e-10	0.842783	8.83708e-05	40.1555
11	rs13271359	C	T	0.0144948	0.00240812	1.4e-09	0.740381	8.07693e-05	36.23
12	rs13387090	G	T	0.0250305	0.0028048	3.5e-19	0.830327	0.000176535	79.6407
13	rs1487441	G	A	-0.0120743	0.00210708	9.6e-09	0.51536	7.28256e-05	32.8369
14	rs17144566	C	T	0.0140843	0.00264416	4.3e-08	0.804058	6.25051e-05	28.3723
15	rs189383553	T	A	-0.0238321	0.00433336	3.1e-08	0.929861	7.40853e-05	30.2465
16	rs2189234	T	G	-0.0133307	0.00215787	4.6e-10	0.382674	8.39614e-05	38.1641
17	rs2231142	G	T	0.0251879	0.00329918	1.2e-14	0.886187	0.000127977	58.287
18	rs2465037	C	A	0.0163951	0.00222239	2.9e-13	0.657336	0.000121092	54.4236
19	rs2472297	C	T	-0.0685684	0.00238049	1.5e-182	0.736106	0.00182662	829.689
20	rs2763981	T	A	0.013913	0.00222488	2.3e-10	0.335291	8.6283e-05	39.1046
21	rs329122	G	A	0.0122708	0.00212875	7.3e-09	0.580294	7.33447e-05	33.2274
22	rs34060476	A	G	-0.0309338	0.00308455	1.6e-23	0.866339	0.00022161	100.573
23	rs4410790	T	C	-0.0568791	0.00217711	1.1e-150	0.367517	0.00150405	682.566
24	rs4615895	G	A	-0.0147976	0.00240255	5.8e-10	0.259638	8.41831e-05	37.9348
25	rs4925114	A	G	-0.0141622	0.00221785	2e-10	0.345352	9.06904e-05	40.7753
26	rs538228448	T	A	0.0601337	0.00883703	2.2e-11	0.985363	0.000104307	46.3045
27	rs56113850	T	C	-0.0186901	0.00212407	8.2e-19	0.422202	0.000170431	77.4258
28	rs574367	G	T	-0.0159501	0.00257628	3.3e-10	0.789961	8.44233e-05	38.3302
29	rs6062357	C	T	-0.0147077	0.00213797	4e-12	0.528988	0.000107795	47.3245
30	rs6063085	A	C	-0.0147547	0.00216986	6.7e-12	0.625887	0.000101951	46.2378
31	rs6227	C	T	0.013657	0.00224289	1.4e-09	0.674523	8.18951e-05	37.0762
32	rs627933	A	G	0.0127799	0.00226291	1.1e-08	0.687204	7.02153e-05	31.8948
33	rs630194	T	C	0.012602	0.00220901	9.8e-09	0.65665	7.1611e-05	32.5449
34	rs7209484	T	C	0.0156335	0.0024658	1.9e-10	0.759496	8.92874e-05	40.1973
35	rs73075167	A	T	0.0231791	0.00317322	3.7e-13	0.870262	0.000121322	53.3572
36	rs7502307	C	G	-0.0148724	0.00264103	2.1e-08	0.802166	7.02033e-05	31.7114
37	rs75347775	G	A	-0.0146425	0.00244212	1.4e-09	0.755397	7.92314e-05	35.9498
38	rs8056750	C	T	-0.0140255	0.00225709	5.8e-10	0.640137	9.0631e-05	38.6135
39	rs874573	A	T	-0.0136508	0.00246795	2.7e-08	0.761352	6.77157e-05	30.5945
40	rs9398171	C	T	-0.0128985	0.00231613	1.8e-08	0.288993	6.83706e-05	31.0136
41	rs9940128	G	A	-0.0209822	0.00212394	2.8e-23	0.576977	0.000214909	97.5928

## Sheet: Table S5
Table S5.The causal effects of Salt added to food, Alcohol consumption and Coffee consumption measurement on MD
Abbreviation: number of single-nucleotide polymorphism (nSNP); odds ratio (OR); confidence intervals (CI).
Exposure	Outcome	nSNP	Methods	OR	95%CI	P
Salt added to food	MD	98	MR Egger	1.343	0.234~7.702	0.741
			Weighted median	0.748	0.387~1.447	0.388
			Inverse variance weighted	0.719	0.429~1.206	0.211
			Simple mode	0.729	0.174~3.058	0.667
			Weighted mode	0.697	0.207~2.349	0.561
Salt added to food (Outlier-corrected)	MD	96	MR Egger	1.178	0.236~5.879	0.842
			Weighted median	0.746	0.384~1.451	0.388
			Inverse variance weighted	0.711	0.442~1.144	0.159
			Simple mode	0.731	0.170~3.142	0.675
			Weighted mode	0.704	0.232~2.132	0.536
Alcohol consumption (drinks per week)	MD	36	MR Egger	0.459	0.100~2.111	0.324
			Weighted median	0.646	0.245~1.703	0.377
			Inverse variance weighted	0.834	0.427~1.628	0.595
			Simple mode	0.594	0.107~3.282	0.554
			Weighted mode	0.542	0.155~1.893	0.344
coffee consumption measurement	MD	41	MR Egger	1.221	0.544~2.738	0.631
			Weighted median	1.087	0.569~2.079	0.8
			Inverse variance weighted	0.852	0.555~1.306	0.461
			Simple mode	0.595	0.160~2.213	0.443
			Weighted mode	1.091	0.581~2.049	0.788

## Sheet: Table S6
Table S6. Mendelian randomization Sensitivity analysis of Salt added to food, Alcohol consumption and Coffee consumption measurement on MD
Abbreviation: standard error (SE); Inverse variance weighted (IVW)
Exposure	Outcome	Pleiotropy test			Heterogeneity test			MR-PRESSO
		Intercept	SE	P-value	Method	Cochran’s Q statistic	P-value	Global Test	P-value	Distortion Test	P-value
Salt added to food	MD	-0.0176	0.0127	0.4647	MR Egger	146.232	0.0007	149.92	0.0008	3.513	0.964
					IVW	147.052	0.0008
Salt added to food (Outlier-corrected)	MD	-0.00757372	0.0117289	0.520025	MR Egger	119.731	0.0379	122.751	0.0447
					IVW	120.262	0.041
Alcohol consumption (drinks per week)	MD	0.0110534	0.0129413	0.399019	MR Egger	40.2145	0.214224	43.1808	0.233
					IVW	41.0774	0.221587
coffee consumption measurement	MD	-0.0096	0.0093	0.3092	MR Egger	38.8123	0.478342	42.163	0.477
					IVW	39.8737	0.475875

## Sheet: Table S7
Table S7.The causal effects of MD on Salt added to food, Alcohol consumption and Coffee consumption measurement
Abbreviation: number of single-nucleotide polymorphism (nSNP); odds ratio (OR); confidence intervals (CI).
Exposure	Outcome	nsnp	Methods	OR	95%CI	P
Salt added to food	MD	12	MR Egger	0.987	0.965~1.010	0.283
			Weighted median	1.006	0.996~1.016	0.22
			Inverse variance weighted	1	0.993~1.007	0.957
			Simple mode	1.01	0.991~1.028	0.325
			Weighted mode	1.009	0.991~1.028	0.35
Alcohol consumption (drinks per week)	MD	12	MR Egger	1.005	0.971~1.040	0.774
			Weighted median	0.997	0.985~1.009	0.629
			Inverse variance weighted	0.998	0.987~1.008	0.682
			Simple mode	1.003	0.980~1.026	0.824
			Weighted mode	1.002	0.980~1.025	0.87
coffee consumption measurement	MD	12	MR Egger	0.974	0.936~1.014	0.227
			Weighted median	0.998	0.986~1.011	0.816
			Inverse variance weighted	0.998	0.985~1.011	0.72
			Simple mode	1.002	0.981~1.023	0.855
			Weighted mode	1.001	0.982~1.020	0.934
coffee consumption measurement (Outlier-corrected)	MD	11	MR Egger	0.98	0.950~1.011	0.235
			Weighted median	0.999	0.986~1.011	0.842
			Inverse variance weighted	1.002	0.991~1.013	0.734
			Simple mode	1.001	0.980~1.023	0.906
			Weighted mode	1.001	0.979~1.023	0.959

## Sheet: Table S8
Table S8. Mendelian randomization Sensitivity analysis of MD on Salt added to food, Alcohol consumption and Coffee consumption measurement
Abbreviation: standard error (SE); Inverse variance weighted (IVW)
Exposure	Outcome	Pleiotropy test			Heterogeneity test			MR-PRESSO
		Intercept	SE	P-value	Method	Cochran’s Q statistic	P-value	Global Test	P-value	Distortion Test	P-value
MD	Salt added to food	0.0026	0.0022	0.2652	MR Egger	8.062	0.6228	11.326	0.588
					IVW	9.4551	0.58
MD	Alcohol consumption (drinks per week)	-0.0015	0.00329048	0.399019	MR Egger	17.933	0.0561038	21.6847	0.086
					IVW	18.2878	0.075139
MD	coffee consumption measurement	0.00473429	0.00383617	0.245375	MR Egger	22.1272	0.0144696	30.3108	0.0102	-227.174	0.174
					IVW	25.4973	0.0077045
MD	coffee consumption measurement(Outlier-corrected)	0.0043699	0.00296019	0.173993	MR Egger	11.835	0.22277	17.9587	0.1488
					IVW	14.7007	0.143359
